# Supplementary material for: A2A Adenosine Receptor Antagonists and Their Efficacy in Rat Models of Parkinson’s Disease
Source: Cells. 2025 Feb 26;14(5):338. doi: 10.3390/cells14050338 (PMC11898488; doi:10.3390/cells14050338)
Supplement: Supplementary file 1 [file cells-14-00338-s001.zip]

Archive with 1 entries (1 files):
- cells-3428950-supplementary.pdf
